# Supplementary material for: Interpretable factor models of single-cell RNA-seq via variational autoencoders
Source: Bioinformatics. 2020 Mar 16;36(11):3418–21. doi: 10.1093/bioinformatics/btaa169 (PMC7267837; doi:10.1093/bioinformatics/btaa169)
Supplement: btaa169_Supplementary_Data [file btaa169_supplementary_data.zip]

Archive with 6 entries (5 files):
- btaa169-Suppl_Data/
- btaa169-Suppl_Data/Supp. Fig 5.pdf
- btaa169-Suppl_Data/Supp. Fig 1.pdf
- btaa169-Suppl_Data/Supp. Fig 2.pdf
- btaa169-Suppl_Data/Supp. Fig 3.pdf
- btaa169-Suppl_Data/Supp. Fig 4.pdf
